# Supplementary material for: Pins Gene Table v2.0: An Online Genome Database of 37 Pythium insidiosum Strains for Gene Content Exploration and Phylogenomic Analysis
Source: J Fungi (Basel). 2024 Jan 29;10(2):112. doi: 10.3390/jof10020112 (PMC10889951; doi:10.3390/jof10020112)
Supplement: Supplementary file 1 [file jof-10-00112-s001.zip]

Archive with 1 entries (1 files):
- jof-2749567-supplementary.pdf
